# Supplementary material for: Correlated responses to selection across diverse environments during experimental evolution of Tetrahymena thermophila
Source: Ecol Evol. 2024 Jul 23;14(7):e11395. doi: 10.1002/ece3.11395 (PMC11264346; doi:10.1002/ece3.11395)
Supplement: Supplementary file 1 — Data S1: [file ECE3-14-e11395-s001.zip]

Archive with 4 entries (4 files):
- growth parameters in home vs away environment 012422.xlsx
- ms3 generations 3875-4125.xlsx
- ms3 supplemental table 041624.docx
- special media pops x in y vs. y in x 011222.xlsx
