# Supplementary material for: Correlated responses to selection across diverse environments during experimental evolution of Tetrahymena thermophila
Source: Ecol Evol. 2024 Jul 23;14(7):e11395. doi: 10.1002/ece3.11395 (PMC11264346; doi:10.1002/ece3.11395)
Supplement: Supplementary file 1 — Data S1: [file ECE3-14-e11395-s001.zip › growth parameters in home vs away environment 012422.xlsx]

## Sheet: growth parameters in home vs aw
strainXassay environment	assay media	evolution environment/strain	assay environment	evolution environment	r-max in home environment	max OD in home environment	r-max of ancestor in home environment	absolute increase in r-max in home environment	relative increase in r-max in home environment	max OD of ancestor in home environment	absolute increase in max OD in home environment	relative increase in max OD in home environment	absolute increase	relative increase	Mean(r-max)	Mean(max OD)	r-max of ancestor	absolute increase r-max	relative increase r-max	max OD of ancestor	absolute increase of max OD	relative increase of max OD
0.04M NaOH15 g/L Acetate	15 g/L Acetate	NaOH	Acetate	NaOH (0.04M)	0.0613926	0.3581	0.0359016	0.025491	71.0024	0.40276	-0.04466	-11.0885	0.0310635	117.071	0.0575974	0.40055	0.0265339	0.0310635	117.071	0.246062	0.154487	62.7838
0.04M NaOH0.6%bleach	0.6%bleach	NaOH	Bleach (0.6%)	NaOH (0.04M)	0.0613926	0.3581	0.0359016	0.025491	71.0024	0.40276	-0.04466	-11.0885	-0.0339932	-37.2779	0.0571954	0.410037	0.0911886	-0.0339932	-37.2779	0.553083	-0.143046	-25.8633
0.04M NaOH0.162% CA	0.162% CA	NaOH	CA	NaOH (0.04M)	0.0613926	0.3581	0.0359016	0.025491	71.0024	0.40276	-0.04466	-11.0885	0.00179867	6.80382	0.0282348	0.2448	0.0264361	0.00179867	6.80382	0.3186	-0.0738	-23.1638
0.04M NaOH0.162% CA no gluc	0.162% CA no gluc	NaOH	CA no gluc.	NaOH (0.04M)	0.0613926	0.3581	0.0359016	0.025491	71.0024	0.40276	-0.04466	-11.0885	-0.00074175	-2.2436	0.032319	0.17025	0.0330607	-0.00074175	-2.2436	0.296737	-0.126487	-42.6261
0.04M NaOH2.5%DMSO	2.5%DMSO	NaOH	DMSO	NaOH (0.04M)	0.0613926	0.3581	0.0359016	0.025491	71.0024	0.40276	-0.04466	-11.0885	-0.0158282	-27.522	0.041683	0.261675	0.0575112	-0.0158282	-27.522	0.381717	-0.120042	-31.4478
0.04M NaOH1.5% etoh	1.5% etoh	NaOH	EtOH	NaOH (0.04M)	0.0613926	0.3581	0.0359016	0.025491	71.0024	0.40276	-0.04466	-11.0885	-0.00109863	-1.94941	0.0552583	0.404856	0.0563569	-0.00109863	-1.94941	0.475369	-0.070513	-14.8333
0.04M NaOH1.5% etoh no gluc	1.5% etoh no gluc	NaOH	EtOH no gluc.	NaOH (0.04M)	0.0613926	0.3581	0.0359016	0.025491	71.0024	0.40276	-0.04466	-11.0885	-0.00341465	-6.74756	0.0471911	0.370792	0.0506057	-0.00341465	-6.74756	0.31825	0.0525417	16.5096
0.04M NaOH5% glycerol	5% glycerol	NaOH	Glycerol	NaOH (0.04M)	0.0613926	0.3581	0.0359016	0.025491	71.0024	0.40276	-0.04466	-11.0885	-0.0148518	-23.8441	0.0474354	0.318912	0.0622872	-0.0148518	-23.8441	0.492371	-0.173459	-35.2293
0.04M NaOH12.5 g/L NaCl	12.5 g/L NaCl	NaOH	NaCl	NaOH (0.04M)	0.0613926	0.3581	0.0359016	0.025491	71.0024	0.40276	-0.04466	-11.0885	0.00145312	3.03144	0.0493881	0.37465	0.047935	0.00145312	3.03144	0.353808	0.0208417	5.89067
0.05M NaOH15 g/L Acetate	15 g/L Acetate	NaOH	Acetate	NaOH (0.05M)	0.058014	0.354267	0.0359016	0.0221124	61.5917	0.40276	-0.0484933	-12.0403	0.0105025	39.5812	0.0370364	0.338525	0.0265339	0.0105025	39.5812	0.246062	0.0924625	37.5768
0.05M NaOH0.6%bleach	0.6%bleach	NaOH	Bleach (0.6%)	NaOH (0.05M)	0.058014	0.354267	0.0359016	0.0221124	61.5917	0.40276	-0.0484933	-12.0403	-0.032991	-36.1789	0.0581976	0.33445	0.0911886	-0.032991	-36.1789	0.553083	-0.218633	-39.5299
0.05M NaOH1.5% bleach	1.5% bleach	NaOH	Bleach (1.5%)	NaOH (0.05M)	0.058014	0.354267	0.0359016	0.0221124	61.5917	0.40276	-0.0484933	-12.0403	-0.0172467	-22.6632	0.0588533	0.579667	0.0761	-0.0172467	-22.6632	0.5889	-0.00923333	-1.56789
0.05M NaOH0.162% CA	0.162% CA	NaOH	CA	NaOH (0.05M)	0.058014	0.354267	0.0359016	0.0221124	61.5917	0.40276	-0.0484933	-12.0403	0.0152908	57.8405	0.0417269	0.288445	0.0264361	0.0152908	57.8405	0.3186	-0.0301545	-9.4647
0.05M NaOH0.162% CA no gluc	0.162% CA no gluc	NaOH	CA no gluc.	NaOH (0.05M)	0.058014	0.354267	0.0359016	0.0221124	61.5917	0.40276	-0.0484933	-12.0403	-0.00018763	-0.567531	0.0328731	0.2354	0.0330607	-0.00018763	-0.567531	0.296737	-0.0613375	-20.6706
0.05M NaOH2.5%DMSO	2.5%DMSO	NaOH	DMSO	NaOH (0.05M)	0.058014	0.354267	0.0359016	0.0221124	61.5917	0.40276	-0.0484933	-12.0403	-0.0077892	-13.5438	0.049722	0.271617	0.0575112	-0.0077892	-13.5438	0.381717	-0.1101	-28.8434
0.05M NaOH1.5% etoh	1.5% etoh	NaOH	EtOH	NaOH (0.05M)	0.058014	0.354267	0.0359016	0.0221124	61.5917	0.40276	-0.0484933	-12.0403	-0.00952015	-16.8926	0.0468368	0.38415	0.0563569	-0.00952015	-16.8926	0.475369	-0.0912192	-19.1891
0.05M NaOH1.5% etoh no gluc	1.5% etoh no gluc	NaOH	EtOH no gluc.	NaOH (0.05M)	0.058014	0.354267	0.0359016	0.0221124	61.5917	0.40276	-0.0484933	-12.0403	-0.0104066	-20.5641	0.0401991	0.296245	0.0506057	-0.0104066	-20.5641	0.31825	-0.0220045	-6.91423
0.05M NaOH5% glycerol	5% glycerol	NaOH	Glycerol	NaOH (0.05M)	0.058014	0.354267	0.0359016	0.0221124	61.5917	0.40276	-0.0484933	-12.0403	-0.0272934	-43.8186	0.0349938	0.21245	0.0622872	-0.0272934	-43.8186	0.492371	-0.279921	-56.8517
0.05M NaOH12.5 g/L NaCl	12.5 g/L NaCl	NaOH	NaCl	NaOH (0.05M)	0.058014	0.354267	0.0359016	0.0221124	61.5917	0.40276	-0.0484933	-12.0403	-0.000247282	-0.515869	0.0476877	0.303933	0.047935	-0.000247282	-0.515869	0.353808	-0.049875	-14.0966
acetate0.6%bleach	0.6%bleach	acetate	Bleach (0.6%)	Acetate	0.0596885	0.466962	0.0265339	0.0331546	124.952	0.246062	0.2209	89.7739	0.0249462	27.3567	0.116135	0.527587	0.0911886	0.0249462	27.3567	0.553083	-0.0254958	-4.60976
acetate1.5% bleach	1.5% bleach	acetate	Bleach (1.5%)	Acetate	0.0596885	0.466962	0.0265339	0.0331546	124.952	0.246062	0.2209	89.7739	0.01551	20.3811	0.09161	0.7416	0.0761	0.01551	20.3811	0.5889	0.1527	25.9297
acetate0.162% CA	0.162% CA	acetate	CA	Acetate	0.0596885	0.466962	0.0265339	0.0331546	124.952	0.246062	0.2209	89.7739	-0.0264361	-100	0	0.102025	0.0264361	-0.0264361	-100	0.3186	-0.216575	-67.9771
acetate0.162% CA no gluc	0.162% CA no gluc	acetate	CA no gluc.	Acetate	0.0596885	0.466962	0.0265339	0.0331546	124.952	0.246062	0.2209	89.7739	-0.0330607	-100	0	0.094675	0.0330607	-0.0330607	-100	0.296737	-0.202062	-68.0947
acetate2.5%DMSO	2.5%DMSO	acetate	DMSO	Acetate	0.0596885	0.466962	0.0265339	0.0331546	124.952	0.246062	0.2209	89.7739	0.028491	49.5399	0.0860022	0.423513	0.0575112	0.028491	49.5399	0.381717	0.0417958	10.9494
acetate1.5% etoh	1.5% etoh	acetate	EtOH	Acetate	0.0596885	0.466962	0.0265339	0.0331546	124.952	0.246062	0.2209	89.7739	0.0224037	39.7532	0.0787606	0.630625	0.0563569	0.0224037	39.7532	0.475369	0.155256	32.66
acetate1.5% etoh no gluc	1.5% etoh no gluc	acetate	EtOH no gluc.	Acetate	0.0596885	0.466962	0.0265339	0.0331546	124.952	0.246062	0.2209	89.7739	0.014498	28.6489	0.0651037	0.487317	0.0506057	0.014498	28.6489	0.31825	0.169067	53.1239
acetate5% glycerol	5% glycerol	acetate	Glycerol	Acetate	0.0596885	0.466962	0.0265339	0.0331546	124.952	0.246062	0.2209	89.7739	0.0106722	17.1339	0.0729594	0.567225	0.0622872	0.0106722	17.1339	0.492371	0.0748536	15.2027
acetate12.5 g/L NaCl	12.5 g/L NaCl	acetate	NaCl	Acetate	0.0596885	0.466962	0.0265339	0.0331546	124.952	0.246062	0.2209	89.7739	0.014349	29.9343	0.062284	0.471492	0.047935	0.014349	29.9343	0.353808	0.117683	33.2619
acetate0.025M NaOH	0.025M NaOH	acetate	NaOH	Acetate	0.0596885	0.466962	0.0265339	0.0331546	124.952	0.246062	0.2209	89.7739	0.0473507	131.89	0.0832523	0.558757	0.0359016	0.0473507	131.89	0.40276	0.155997	38.732
bleach15 g/L Acetate	15 g/L Acetate	bleach	Acetate	Bleach	0.105523	0.639883	0.0911886	0.014334	15.7191	0.553083	0.0868	15.6938	0.0175583	66.1731	0.0440923	0.513275	0.0265339	0.0175583	66.1731	0.246062	0.267213	108.595
bleach15 g/L Acetate	15 g/L Acetate	bleach	Acetate	Bleach	0.06407		0.0761	-0.01203	-15.8081	0.5889			0.0175583	66.1731	0.0440923	0.513275	0.0265339	0.0175583	66.1731	0.246062	0.267213	108.595
bleach0.162% CA	0.162% CA	bleach	CA	Bleach	0.105523	0.639883	0.0911886	0.014334	15.7191	0.553083	0.0868	15.6938	0.0619078	234.179	0.088344	0.666818	0.0264361	0.0619078	234.179	0.3186	0.348218	109.296
bleach0.162% CA	0.162% CA	bleach	CA	Bleach	0.06407		0.0761	-0.01203	-15.8081	0.5889			0.0619078	234.179	0.088344	0.666818	0.0264361	0.0619078	234.179	0.3186	0.348218	109.296
bleach0.162% CA no gluc	0.162% CA no gluc	bleach	CA no gluc.	Bleach	0.105523	0.639883	0.0911886	0.014334	15.7191	0.553083	0.0868	15.6938	0.0251871	76.1842	0.0582478	0.527525	0.0330607	0.0251871	76.1842	0.296737	0.230788	77.775
bleach0.162% CA no gluc	0.162% CA no gluc	bleach	CA no gluc.	Bleach	0.06407		0.0761	-0.01203	-15.8081	0.5889			0.0251871	76.1842	0.0582478	0.527525	0.0330607	0.0251871	76.1842	0.296737	0.230788	77.775
bleach2.5%DMSO	2.5%DMSO	bleach	DMSO	Bleach	0.105523	0.639883	0.0911886	0.014334	15.7191	0.553083	0.0868	15.6938	0.0518922	90.2297	0.109403	0.3391	0.0575112	0.0518922	90.2297	0.381717	-0.0426167	-11.1645
bleach2.5%DMSO	2.5%DMSO	bleach	DMSO	Bleach	0.06407		0.0761	-0.01203	-15.8081	0.5889			0.0518922	90.2297	0.109403	0.3391	0.0575112	0.0518922	90.2297	0.381717	-0.0426167	-11.1645
bleach1.5% etoh	1.5% etoh	bleach	EtOH	Bleach	0.105523	0.639883	0.0911886	0.014334	15.7191	0.553083	0.0868	15.6938	0.0418568	74.271	0.0982138	0.697362	0.0563569	0.0418568	74.271	0.475369	0.221992	46.6989
bleach1.5% etoh	1.5% etoh	bleach	EtOH	Bleach	0.06407		0.0761	-0.01203	-15.8081	0.5889			0.0418568	74.271	0.0982138	0.697362	0.0563569	0.0418568	74.271	0.475369	0.221992	46.6989
bleach1.5% etoh no gluc	1.5% etoh no gluc	bleach	EtOH no gluc.	Bleach	0.105523	0.639883	0.0911886	0.014334	15.7191	0.553083	0.0868	15.6938	0.0342455	67.6713	0.0848513	0.55524	0.0506057	0.0342455	67.6713	0.31825	0.23699	74.4666
bleach1.5% etoh no gluc	1.5% etoh no gluc	bleach	EtOH no gluc.	Bleach	0.06407		0.0761	-0.01203	-15.8081	0.5889			0.0342455	67.6713	0.0848513	0.55524	0.0506057	0.0342455	67.6713	0.31825	0.23699	74.4666
bleach5% glycerol	5% glycerol	bleach	Glycerol	Bleach	0.105523	0.639883	0.0911886	0.014334	15.7191	0.553083	0.0868	15.6938	0.0184722	29.6565	0.0807594	0.641583	0.0622872	0.0184722	29.6565	0.492371	0.149212	30.3047
bleach5% glycerol	5% glycerol	bleach	Glycerol	Bleach	0.06407		0.0761	-0.01203	-15.8081	0.5889			0.0184722	29.6565	0.0807594	0.641583	0.0622872	0.0184722	29.6565	0.492371	0.149212	30.3047
bleach12.5 g/L NaCl	12.5 g/L NaCl	bleach	NaCl	Bleach	0.105523	0.639883	0.0911886	0.014334	15.7191	0.553083	0.0868	15.6938	0.042227	88.0923	0.090162	0.621367	0.047935	0.042227	88.0923	0.353808	0.267558	75.6224
bleach12.5 g/L NaCl	12.5 g/L NaCl	bleach	NaCl	Bleach	0.06407		0.0761	-0.01203	-15.8081	0.5889			0.042227	88.0923	0.090162	0.621367	0.047935	0.042227	88.0923	0.353808	0.267558	75.6224
bleach0.025M NaOH	0.025M NaOH	bleach	NaOH	Bleach	0.105523	0.639883	0.0911886	0.014334	15.7191	0.553083	0.0868	15.6938	0.0199325	55.5198	0.0558341	0.483975	0.0359016	0.0199325	55.5198	0.40276	0.081215	20.1646
bleach0.025M NaOH	0.025M NaOH	bleach	NaOH	Bleach	0.06407		0.0761	-0.01203	-15.8081	0.5889			0.0199325	55.5198	0.0558341	0.483975	0.0359016	0.0199325	55.5198	0.40276	0.081215	20.1646
CA15 g/L Acetate	15 g/L Acetate	CA	Acetate	CA	0.0955071	0.9313	0.0264361	0.0690709	261.275	0.3186	0.6127	192.31	0.00358051	13.4941	0.0301145	0.365537	0.0265339	0.00358051	13.4941	0.246062	0.119475	48.5547
CA0.6%bleach	0.6%bleach	CA	Bleach (0.6%)	CA	0.0955071	0.9313	0.0264361	0.0690709	261.275	0.3186	0.6127	192.31	0.0056917	6.24168	0.0968803	0.51525	0.0911886	0.0056917	6.24168	0.553083	-0.0378333	-6.84044
CA1.5% bleach	1.5% bleach	CA	Bleach (1.5%)	CA	0.0955071	0.9313	0.0264361	0.0690709	261.275	0.3186	0.6127	192.31	-0.001325	-1.74113	0.074775	0.541775	0.0761	-0.001325	-1.74113	0.5889	-0.047125	-8.00221
CA0.162% CA no gluc	0.162% CA no gluc	CA	CA no gluc.	CA	0.0955071	0.9313	0.0264361	0.0690709	261.275	0.3186	0.6127	192.31	0.0610617	184.695	0.0941224	0.6852	0.0330607	0.0610617	184.695	0.296737	0.388463	130.911
CA2.5%DMSO	2.5%DMSO	CA	DMSO	CA	0.0955071	0.9313	0.0264361	0.0690709	261.275	0.3186	0.6127	192.31	0.0186625	32.4503	0.0761737	0.334163	0.0575112	0.0186625	32.4503	0.381717	-0.0475542	-12.458
CA1.5% etoh	1.5% etoh	CA	EtOH	CA	0.0955071	0.9313	0.0264361	0.0690709	261.275	0.3186	0.6127	192.31	0.0414983	73.6347	0.0978552	0.53226	0.0563569	0.0414983	73.6347	0.475369	0.0568908	11.9677
CA1.5% etoh no gluc	1.5% etoh no gluc	CA	EtOH no gluc.	CA	0.0955071	0.9313	0.0264361	0.0690709	261.275	0.3186	0.6127	192.31	0.0236185	46.6715	0.0742242	0.395629	0.0506057	0.0236185	46.6715	0.31825	0.0773786	24.3138
CA5% glycerol	5% glycerol	CA	Glycerol	CA	0.0955071	0.9313	0.0264361	0.0690709	261.275	0.3186	0.6127	192.31	0.0182311	29.2694	0.0805183	0.497688	0.0622872	0.0182311	29.2694	0.492371	0.00531607	1.07969
CA12.5 g/L NaCl	12.5 g/L NaCl	CA	NaCl	CA	0.0955071	0.9313	0.0264361	0.0690709	261.275	0.3186	0.6127	192.31	0.0138518	28.8971	0.0617868	0.461567	0.047935	0.0138518	28.8971	0.353808	0.107758	30.4567
CA0.025M NaOH	0.025M NaOH	CA	NaOH	CA	0.0955071	0.9313	0.0264361	0.0690709	261.275	0.3186	0.6127	192.31	0.026785	74.6067	0.0626866	0.346886	0.0359016	0.026785	74.6067	0.40276	-0.0558743	-13.8728
CA no gluc.15 g/L Acetate	15 g/L Acetate	CA no gluc.	Acetate	CA no gluc.	0.0506264	0.616812	0.0330607	0.0175657	53.1314	0.296737	0.320075	107.865	0.0218315	82.2775	0.0483654	0.461012	0.0265339	0.0218315	82.2775	0.246062	0.21495	87.3559
CA no gluc.0.6%bleach	0.6%bleach	CA no gluc.	Bleach (0.6%)	CA no gluc.	0.0506264	0.616812	0.0330607	0.0175657	53.1314	0.296737	0.320075	107.865	0.00921675	10.1073	0.100405	0.507225	0.0911886	0.00921675	10.1073	0.553083	-0.0458583	-8.2914
CA no gluc.1.5% bleach	1.5% bleach	CA no gluc.	Bleach (1.5%)	CA no gluc.	0.0506264	0.616812	0.0330607	0.0175657	53.1314	0.296737	0.320075	107.865	-0.02125	-27.9238	0.05485	0.6595	0.0761	-0.02125	-27.9238	0.5889	0.0706	11.9885
CA no gluc.0.162% CA	0.162% CA	CA no gluc.	CA	CA no gluc.	0.0506264	0.616812	0.0330607	0.0175657	53.1314	0.296737	0.320075	107.865	0.0740902	280.261	0.100526	0.73365	0.0264361	0.0740902	280.261	0.3186	0.41505	130.273
CA no gluc.2.5%DMSO	2.5%DMSO	CA no gluc.	DMSO	CA no gluc.	0.0506264	0.616812	0.0330607	0.0175657	53.1314	0.296737	0.320075	107.865	-0.000743314	-1.29247	0.0567679	0.35315	0.0575112	-0.000743314	-1.29247	0.381717	-0.0285667	-7.48374
CA no gluc.1.5% etoh	1.5% etoh	CA no gluc.	EtOH	CA no gluc.	0.0506264	0.616812	0.0330607	0.0175657	53.1314	0.296737	0.320075	107.865	0.0356507	63.2587	0.0920076	0.532482	0.0563569	0.0356507	63.2587	0.475369	0.0571126	12.0144
CA no gluc.1.5% etoh no gluc	1.5% etoh no gluc	CA no gluc.	EtOH no gluc.	CA no gluc.	0.0506264	0.616812	0.0330607	0.0175657	53.1314	0.296737	0.320075	107.865	0.0110639	21.8629	0.0616696	0.374892	0.0506057	0.0110639	21.8629	0.31825	0.0566417	17.7979
CA no gluc.5% glycerol	5% glycerol	CA no gluc.	Glycerol	CA no gluc.	0.0506264	0.616812	0.0330607	0.0175657	53.1314	0.296737	0.320075	107.865	-0.0187435	-30.092	0.0435437	0.52805	0.0622872	-0.0187435	-30.092	0.492371	0.0356786	7.24627
CA no gluc.12.5 g/L NaCl	12.5 g/L NaCl	CA no gluc.	NaCl	CA no gluc.	0.0506264	0.616812	0.0330607	0.0175657	53.1314	0.296737	0.320075	107.865	0.00252838	5.2746	0.0504634	0.41159	0.047935	0.00252838	5.2746	0.353808	0.0577817	16.3313
CA no gluc.0.025M NaOH	0.025M NaOH	CA no gluc.	NaOH	CA no gluc.	0.0506264	0.616812	0.0330607	0.0175657	53.1314	0.296737	0.320075	107.865	0.0297235	82.7915	0.0656251	0.381838	0.0359016	0.0297235	82.7915	0.40276	-0.0209225	-5.19478
DMSO15 g/L Acetate	15 g/L Acetate	DMSO	Acetate	DMSO	0.152025	0.50625	0.0575112	0.0945136	164.34	0.381717	0.124533	32.6245	0.0305453	115.118	0.0570792	0.363	0.0265339	0.0305453	115.118	0.246062	0.116937	47.5235
DMSO0.6%bleach	0.6%bleach	DMSO	Bleach (0.6%)	DMSO	0.152025	0.50625	0.0575112	0.0945136	164.34	0.381717	0.124533	32.6245	-0.0057777	-6.33599	0.0854109	0.578612	0.0911886	-0.0057777	-6.33599	0.553083	0.0255292	4.61579
DMSO0.162% CA	0.162% CA	DMSO	CA	DMSO	0.152025	0.50625	0.0575112	0.0945136	164.34	0.381717	0.124533	32.6245	0.0748256	283.043	0.101262	0.809675	0.0264361	0.0748256	283.043	0.3186	0.491075	154.135
DMSO0.162% CA no gluc	0.162% CA no gluc	DMSO	CA no gluc.	DMSO	0.152025	0.50625	0.0575112	0.0945136	164.34	0.381717	0.124533	32.6245	0.0303946	91.9358	0.0634554	0.786925	0.0330607	0.0303946	91.9358	0.296737	0.490187	165.192
DMSO1.5% etoh	1.5% etoh	DMSO	EtOH	DMSO	0.152025	0.50625	0.0575112	0.0945136	164.34	0.381717	0.124533	32.6245	0.113025	200.553	0.169382	0.638333	0.0563569	0.113025	200.553	0.475369	0.162964	34.2816
DMSO5% glycerol	5% glycerol	DMSO	Glycerol	DMSO	0.152025	0.50625	0.0575112	0.0945136	164.34	0.381717	0.124533	32.6245	0.038619	62.0015	0.100906	0.72395	0.0622872	0.038619	62.0015	0.492371	0.231579	47.0333
DMSO12.5 g/L NaCl	12.5 g/L NaCl	DMSO	NaCl	DMSO	0.152025	0.50625	0.0575112	0.0945136	164.34	0.381717	0.124533	32.6245	0.017909	37.3611	0.065844	0.717225	0.047935	0.017909	37.3611	0.353808	0.363417	102.716
DMSO0.025M NaOH	0.025M NaOH	DMSO	NaOH	DMSO	0.152025	0.50625	0.0575112	0.0945136	164.34	0.381717	0.124533	32.6245	0.059439	165.561	0.0953406	0.60215	0.0359016	0.059439	165.561	0.40276	0.19939	49.5059
etoh15 g/L Acetate	15 g/L Acetate	etoh	Acetate	EtOH	0.0954007	0.438743	0.0563569	0.0390438	69.2795	0.475369	-0.0366264	-7.70483	0.01184	44.6221	0.0383739	0.369575	0.0265339	0.01184	44.6221	0.246062	0.123512	50.1956
etoh0.6%bleach	0.6%bleach	etoh	Bleach (0.6%)	EtOH	0.0954007	0.438743	0.0563569	0.0390438	69.2795	0.475369	-0.0366264	-7.70483	-0.0277687	-30.452	0.0634198	0.4038	0.0911886	-0.0277687	-30.452	0.553083	-0.149283	-26.9911
etoh1.5% bleach	1.5% bleach	etoh	Bleach (1.5%)	EtOH	0.0954007	0.438743	0.0563569	0.0390438	69.2795	0.475369	-0.0366264	-7.70483	0.00774	10.1708	0.08384	0.521825	0.0761	0.00774	10.1708	0.5889	-0.067075	-11.3899
etoh0.162% CA	0.162% CA	etoh	CA	EtOH	0.0954007	0.438743	0.0563569	0.0390438	69.2795	0.475369	-0.0366264	-7.70483	0.0334856	126.666	0.0599217	0.375511	0.0264361	0.0334856	126.666	0.3186	0.0569111	17.8629
etoh0.162% CA no gluc	0.162% CA no gluc	etoh	CA no gluc.	EtOH	0.0954007	0.438743	0.0563569	0.0390438	69.2795	0.475369	-0.0366264	-7.70483	-0.00754448	-22.8201	0.0255163	0.194583	0.0330607	-0.00754448	-22.8201	0.296737	-0.102154	-34.4258
etoh2.5%DMSO	2.5%DMSO	etoh	DMSO	EtOH	0.0954007	0.438743	0.0563569	0.0390438	69.2795	0.475369	-0.0366264	-7.70483	0.0266766	46.3851	0.0841878	0.340112	0.0575112	0.0266766	46.3851	0.381717	-0.0416042	-10.8992
etoh1.5% etoh no gluc	1.5% etoh no gluc	etoh	EtOH no gluc.	EtOH	0.0954007	0.438743	0.0563569	0.0390438	69.2795	0.475369	-0.0366264	-7.70483	0.018985	37.5154	0.0695907	0.420675	0.0506057	0.018985	37.5154	0.31825	0.102425	32.1838
etoh5% glycerol	5% glycerol	etoh	Glycerol	EtOH	0.0954007	0.438743	0.0563569	0.0390438	69.2795	0.475369	-0.0366264	-7.70483	-0.00222975	-3.57979	0.0600575	0.3739	0.0622872	-0.00222975	-3.57979	0.492371	-0.118471	-24.0614
etoh12.5 g/L NaCl	12.5 g/L NaCl	etoh	NaCl	EtOH	0.0954007	0.438743	0.0563569	0.0390438	69.2795	0.475369	-0.0366264	-7.70483	0.000867018	1.80874	0.048802	0.26011	0.047935	0.000867018	1.80874	0.353808	-0.0936983	-26.4828
etoh0.025M NaOH	0.025M NaOH	etoh	NaOH	EtOH	0.0954007	0.438743	0.0563569	0.0390438	69.2795	0.475369	-0.0366264	-7.70483	0.0276609	77.0466	0.0635625	0.354863	0.0359016	0.0276609	77.0466	0.40276	-0.0478975	-11.8923
etoh no gluc.15 g/L Acetate	15 g/L Acetate	etoh no gluc.	Acetate	EtOH no gluc.	0.0669701	0.365558	0.0506057	0.0163644	32.3371	0.31825	0.0473083	14.8651	-0.0146233	-55.1118	0.0119106	0.215112	0.0265339	-0.0146233	-55.1118	0.246062	-0.03095	-12.5781
etoh no gluc.0.6%bleach	0.6%bleach	etoh no gluc.	Bleach (0.6%)	EtOH no gluc.	0.0669701	0.365558	0.0506057	0.0163644	32.3371	0.31825	0.0473083	14.8651	-0.025566	-28.0364	0.0656226	0.374538	0.0911886	-0.025566	-28.0364	0.553083	-0.178546	-32.2819
etoh no gluc.1.5% bleach	1.5% bleach	etoh no gluc.	Bleach (1.5%)	EtOH no gluc.	0.0669701	0.365558	0.0506057	0.0163644	32.3371	0.31825	0.0473083	14.8651	-0.0036	-4.73062	0.0725	0.59445	0.0761	-0.0036	-4.73062	0.5889	0.00555	0.942435
etoh no gluc.0.162% CA	0.162% CA	etoh no gluc.	CA	EtOH no gluc.	0.0669701	0.365558	0.0506057	0.0163644	32.3371	0.31825	0.0473083	14.8651	0.0196206	74.2187	0.0460567	0.490744	0.0264361	0.0196206	74.2187	0.3186	0.172144	54.0315
etoh no gluc.0.162% CA no gluc	0.162% CA no gluc	etoh no gluc.	CA no gluc.	EtOH no gluc.	0.0669701	0.365558	0.0506057	0.0163644	32.3371	0.31825	0.0473083	14.8651	0.0192628	58.2648	0.0523235	0.3043	0.0330607	0.0192628	58.2648	0.296737	0.0075625	2.54855
etoh no gluc.2.5%DMSO	2.5%DMSO	etoh no gluc.	DMSO	EtOH no gluc.	0.0669701	0.365558	0.0506057	0.0163644	32.3371	0.31825	0.0473083	14.8651	0.0241092	41.9209	0.0816204	0.323443	0.0575112	0.0241092	41.9209	0.381717	-0.0582738	-15.2662
etoh no gluc.1.5% etoh	1.5% etoh	etoh no gluc.	EtOH	EtOH no gluc.	0.0669701	0.365558	0.0506057	0.0163644	32.3371	0.31825	0.0473083	14.8651	0.0293404	52.0618	0.0856973	0.484044	0.0563569	0.0293404	52.0618	0.475369	0.00867452	1.8248
etoh no gluc.5% glycerol	5% glycerol	etoh no gluc.	Glycerol	EtOH no gluc.	0.0669701	0.365558	0.0506057	0.0163644	32.3371	0.31825	0.0473083	14.8651	-0.0118103	-18.961	0.0504769	0.324537	0.0622872	-0.0118103	-18.961	0.492371	-0.167834	-34.0869
etoh no gluc.12.5 g/L NaCl	12.5 g/L NaCl	etoh no gluc.	NaCl	EtOH no gluc.	0.0669701	0.365558	0.0506057	0.0163644	32.3371	0.31825	0.0473083	14.8651	-0.0285688	-59.599	0.0193662	0.183175	0.047935	-0.0285688	-59.599	0.353808	-0.170633	-48.2276
etoh no gluc.0.025M NaOH	0.025M NaOH	etoh no gluc.	NaOH	EtOH no gluc.	0.0669701	0.365558	0.0506057	0.0163644	32.3371	0.31825	0.0473083	14.8651	0.016716	46.5605	0.0526175	0.2985	0.0359016	0.016716	46.5605	0.40276	-0.10426	-25.8864
glycerol15 g/L Acetate	15 g/L Acetate	glycerol	Acetate	Glycerol	0.0960933	0.60315	0.0622872	0.0338061	54.2745	0.492371	0.110779	22.499	0.0497486	187.49	0.0762825	0.389325	0.0265339	0.0497486	187.49	0.246062	0.143263	58.222
glycerol0.6%bleach	0.6%bleach	glycerol	Bleach (0.6%)	Glycerol	0.0960933	0.60315	0.0622872	0.0338061	54.2745	0.492371	0.110779	22.499	0.04044	44.3476	0.131629	0.546837	0.0911886	0.04044	44.3476	0.553083	-0.00624583	-1.12928
glycerol1.5% bleach	1.5% bleach	glycerol	Bleach (1.5%)	Glycerol	0.0960933	0.60315	0.0622872	0.0338061	54.2745	0.492371	0.110779	22.499	0.0967775	127.171	0.172878	0.69195	0.0761	0.0967775	127.171	0.5889	0.10305	17.4987
glycerol0.162% CA	0.162% CA	glycerol	CA	Glycerol	0.0960933	0.60315	0.0622872	0.0338061	54.2745	0.492371	0.110779	22.499	-0.00547513	-20.7108	0.020961	0.272045	0.0264361	-0.00547513	-20.7108	0.3186	-0.0465545	-14.6122
glycerol0.162% CA no gluc	0.162% CA no gluc	glycerol	CA no gluc.	Glycerol	0.0960933	0.60315	0.0622872	0.0338061	54.2745	0.492371	0.110779	22.499	-0.000687	-2.07799	0.0323737	0.27895	0.0330607	-0.000687	-2.07799	0.296737	-0.0177875	-5.99436
glycerol2.5%DMSO	2.5%DMSO	glycerol	DMSO	Glycerol	0.0960933	0.60315	0.0622872	0.0338061	54.2745	0.492371	0.110779	22.499	0.0242466	42.1598	0.0817578	0.3905	0.0575112	0.0242466	42.1598	0.381717	0.00878333	2.30101
glycerol1.5% etoh	1.5% etoh	glycerol	EtOH	Glycerol	0.0960933	0.60315	0.0622872	0.0338061	54.2745	0.492371	0.110779	22.499	0.0491556	87.222	0.105513	0.611181	0.0563569	0.0491556	87.222	0.475369	0.135812	28.5698
glycerol1.5% etoh no gluc	1.5% etoh no gluc	glycerol	EtOH no gluc.	Glycerol	0.0960933	0.60315	0.0622872	0.0338061	54.2745	0.492371	0.110779	22.499	0.0419305	82.8571	0.0925362	0.511817	0.0506057	0.0419305	82.8571	0.31825	0.193567	60.8222
glycerol12.5 g/L NaCl	12.5 g/L NaCl	glycerol	NaCl	Glycerol	0.0960933	0.60315	0.0622872	0.0338061	54.2745	0.492371	0.110779	22.499	0.0168149	35.0787	0.0647499	0.416708	0.047935	0.0168149	35.0787	0.353808	0.0629	17.778
glycerol0.025M NaOH	0.025M NaOH	glycerol	NaOH	Glycerol	0.0960933	0.60315	0.0622872	0.0338061	54.2745	0.492371	0.110779	22.499	0.0667358	185.885	0.102637	0.475112	0.0359016	0.0667358	185.885	0.40276	0.0723525	17.9642
NaCl #115 g/L Acetate	15 g/L Acetate	NaCl	Acetate	NaCl #1	0.079596	0.5123	0.047935	0.031661	66.0499	0.353808	0.158492	44.7959	0.03075	115.889	0.0572839	0.577817	0.0265339	0.03075	115.889	0.246062	0.331754	134.825
NaCl #10.6%bleach	0.6%bleach	NaCl	Bleach (0.6%)	NaCl #1	0.079596	0.5123	0.047935	0.031661	66.0499	0.353808	0.158492	44.7959	0.0223617	24.5225	0.11355	0.5837	0.0911886	0.0223617	24.5225	0.553083	0.0306167	5.53563
NaCl #11.5% bleach	1.5% bleach	NaCl	Bleach (1.5%)	NaCl #1	0.079596	0.5123	0.047935	0.031661	66.0499	0.353808	0.158492	44.7959	0.0072025	9.46452	0.0833025	0.67685	0.0761	0.0072025	9.46452	0.5889	0.08795	14.9346
NaCl #10.162% CA	0.162% CA	NaCl	CA	NaCl #1	0.079596	0.5123	0.047935	0.031661	66.0499	0.353808	0.158492	44.7959	0.00670427	25.3602	0.0331404	0.34529	0.0264361	0.00670427	25.3602	0.3186	0.02669	8.37728
NaCl #10.162% CA no gluc	0.162% CA no gluc	NaCl	CA no gluc.	NaCl #1	0.079596	0.5123	0.047935	0.031661	66.0499	0.353808	0.158492	44.7959	0.000465917	1.40927	0.0335267	0.345333	0.0330607	0.000465917	1.40927	0.296737	0.0485958	16.3767
NaCl #12.5%DMSO	2.5%DMSO	NaCl	DMSO	NaCl #1	0.079596	0.5123	0.047935	0.031661	66.0499	0.353808	0.158492	44.7959	0.0286357	49.7915	0.0861469	0.4665	0.0575112	0.0286357	49.7915	0.381717	0.0847833	22.2111
NaCl #11.5% etoh	1.5% etoh	NaCl	EtOH	NaCl #1	0.079596	0.5123	0.047935	0.031661	66.0499	0.353808	0.158492	44.7959	0.0530121	94.0649	0.109369	0.71835	0.0563569	0.0530121	94.0649	0.475369	0.242981	51.1141
NaCl #11.5% etoh no gluc	1.5% etoh no gluc	NaCl	EtOH no gluc.	NaCl #1	0.079596	0.5123	0.047935	0.031661	66.0499	0.353808	0.158492	44.7959	0.0223164	44.0985	0.0729221	0.534043	0.0506057	0.0223164	44.0985	0.31825	0.215793	67.8061
NaCl #15% glycerol	5% glycerol	NaCl	Glycerol	NaCl #1	0.079596	0.5123	0.047935	0.031661	66.0499	0.353808	0.158492	44.7959	0.0063876	10.2551	0.0686748	0.6822	0.0622872	0.0063876	10.2551	0.492371	0.189829	38.5539
NaCl #10.025M NaOH	0.025M NaOH	NaCl	NaOH	NaCl #1	0.079596	0.5123	0.047935	0.031661	66.0499	0.353808	0.158492	44.7959	0.0204879	57.0667	0.0563895	0.366883	0.0359016	0.0204879	57.0667	0.40276	-0.0358767	-8.9077
NaCl #1a15 g/L Acetate	15 g/L Acetate	NaCl	Acetate	NaCl #2	0.064698	0.449233	0.047935	0.016763	34.9703	0.353808	0.095425	26.9708	0.00243166	9.16433	0.0289656	0.3617	0.0265339	0.00243166	9.16433	0.246062	0.115638	46.9952
NaCl #1a0.6%bleach	0.6%bleach	NaCl	Bleach (0.6%)	NaCl #2	0.064698	0.449233	0.047935	0.016763	34.9703	0.353808	0.095425	26.9708	0.0055551	6.09188	0.0967437	0.533925	0.0911886	0.0055551	6.09188	0.553083	-0.0191583	-3.46391
NaCl #1a0.162% CA	0.162% CA	NaCl	CA	NaCl #2	0.064698	0.449233	0.047935	0.016763	34.9703	0.353808	0.095425	26.9708	0.0476195	180.13	0.0740556	0.4763	0.0264361	0.0476195	180.13	0.3186	0.1577	49.4978
NaCl #1a0.162% CA no gluc	0.162% CA no gluc	NaCl	CA no gluc.	NaCl #2	0.064698	0.449233	0.047935	0.016763	34.9703	0.353808	0.095425	26.9708	-0.0330607	-100	0	0.0941	0.0330607	-0.0330607	-100	0.296737	-0.202637	-68.2885
NaCl #1a2.5%DMSO	2.5%DMSO	NaCl	DMSO	NaCl #2	0.064698	0.449233	0.047935	0.016763	34.9703	0.353808	0.095425	26.9708	0.0151017	26.2587	0.0726129	0.389375	0.0575112	0.0151017	26.2587	0.381717	0.00765833	2.00629
NaCl #1a1.5% etoh	1.5% etoh	NaCl	EtOH	NaCl #2	0.064698	0.449233	0.047935	0.016763	34.9703	0.353808	0.095425	26.9708	0.00831438	14.7531	0.0646713	0.55925	0.0563569	0.00831438	14.7531	0.475369	0.0838808	17.6454
NaCl #1a1.5% etoh no gluc	1.5% etoh no gluc	NaCl	EtOH no gluc.	NaCl #2	0.064698	0.449233	0.047935	0.016763	34.9703	0.353808	0.095425	26.9708	-0.0121379	-23.9853	0.0384678	0.38245	0.0506057	-0.0121379	-23.9853	0.31825	0.0642	20.1728
NaCl #1a5% glycerol	5% glycerol	NaCl	Glycerol	NaCl #2	0.064698	0.449233	0.047935	0.016763	34.9703	0.353808	0.095425	26.9708	0.0052506	8.42966	0.0675378	0.5831	0.0622872	0.0052506	8.42966	0.492371	0.0907286	18.4269
NaCl #1a0.025M NaOH	0.025M NaOH	NaCl	NaOH	NaCl #2	0.064698	0.449233	0.047935	0.016763	34.9703	0.353808	0.095425	26.9708	0.141762	394.863	0.177664	0.47175	0.0359016	0.141762	394.863	0.40276	0.06899	17.1293
