# Supplementary material for: Correlated responses to selection across diverse environments during experimental evolution of Tetrahymena thermophila
Source: Ecol Evol. 2024 Jul 23;14(7):e11395. doi: 10.1002/ece3.11395 (PMC11264346; doi:10.1002/ece3.11395)
Supplement: Supplementary file 1 — Data S1: [file ECE3-14-e11395-s001.zip › ms3 generations 3875-4125.xlsx]

## Sheet: ms3 generations 3875-4125
evolution temperature	assay temperature	population	Genotype	250 gens.	N Rows	Mean(r-max)	ancestral growth rate	relative growth rate	change in growth rate	evolution temperature 2	assay temperature 2	population 2	Genotype 2	250 gens. 2	N Rows 2	Mean(r-max) 2	ancestral growth rate 2	relative growth rate 2	change in growth rate 2
24	24	19625*19617A23	AxB	4000	43	0.0823549	0.043131	90.9413	0.0392239	24	37	19625*19617A23	AxB	4000	92	0.133618	0.073438	81.9473	0.0601805
24	24	19625*19617B23	AxB	4000	31	0.11882	0.043131	175.487	0.0756893	24	37	19625*19617B23	AxB	4000	96	0.163095	0.073438	122.085	0.0896568
24	24	19625*19617C23	AxB	4000	41	0.0751666	0.043131	74.2751	0.0320356	24	37	19625*19617C23	AxB	4000	90	0.119046	0.073438	62.1044	0.0456082
24	24	19625*19617D23	AxB	4000	35	0.0850576	0.043131	97.2077	0.0419266	24	37	19625*19617D23	AxB	4000	96	0.127801	0.073438	74.0262	0.0543634
24	24	19617123	A	4000	30	0.0904617	0.021043	329.89	0.0694187	24	37	19617123	B	4000	55	0.132566	0.048729	172.048	0.0838372
24	24	19617223	A	4000	28	0.0790596	0.021043	275.705	0.0580166	24	37	19617223	B	4000	54	0.105568	0.048729	116.643	0.0568391
24	24	19617323	A	4000	29	0.0870672	0.021043	313.759	0.0660242	24	37	19617323	B	4000	55	0.135187	0.048729	177.427	0.0864583
24	24	19617423	A	4000	32	0.106001	0.021043	403.734	0.0849577	24	37	19617423	B	4000	52	0.113443	0.048729	132.804	0.0647139
24	24	19625123	B	4000	45	0.078486	0.044795	75.2115	0.033691	24	37	19625123	A	4000	74	0.100356	0.081966	22.4359	0.0183898
24	24	19625223	B	4000	45	0.0880564	0.044795	96.5765	0.0432614	24	37	19625223	A	4000	89	0.102885	0.081966	25.5218	0.0209192
24	24	19625323	B	4000	47	0.0887109	0.044795	98.0374	0.0439159	24	37	19625323	A	4000	78	0.12599	0.081966	53.7099	0.0440239
24	24	19625423	B	4000	30	0.113121	0.044795	152.53	0.068326	24	37	19625423	A	4000	93	0.111502	0.081966	36.0349	0.0295364
37	37	19625*19617A37	AxB	4000	81	0.154564	0.073438	110.469	0.0811261	37	24	19625*19617A37	AxB	4000	49	0.112271	0.043131	160.303	0.0691402
37	37	19625*19617B37	AxB	4000	77	0.147274	0.073438	100.542	0.0738358	37	24	19625*19617B37	AxB	4000	50	0.104542	0.043131	142.383	0.0614112
37	37	19625*19617C37	AxB	4000	63	0.136787	0.073438	86.2612	0.0633485	37	24	19625*19617C37	AxB	4000	48	0.100967	0.043131	134.093	0.0578357
37	37	19625*19617D37	AxB	4000	73	0.138548	0.073438	88.6599	0.0651101	37	24	19625*19617D37	AxB	4000	51	0.0972933	0.043131	125.576	0.0541623
37	37	19617137	A	4000	60	0.126257	0.048729	159.101	0.0775283	37	24	19617137	B	4000	35	0.0792765	0.021043	276.736	0.0582335
37	37	19617237	A	4000	49	0.123986	0.048729	154.44	0.0752571	37	24	19617237	B	4000	35	0.0830977	0.021043	294.895	0.0620547
37	37	19617337	A	4000	52	0.145324	0.048729	198.228	0.0965947	37	24	19617337	B	4000	36	0.0887744	0.021043	321.872	0.0677314
37	37	19617437	A	4000	59	0.131961	0.048729	170.806	0.0832318	37	24	19617437	B	4000	35	0.0834409	0.021043	296.525	0.0623979
37	37	19625137	B	4000	66	0.13328	0.081966	62.6036	0.0513137	37	24	19625137	A	4000	43	0.0851544	0.044795	90.098	0.0403594
37	37	19625237	B	4000	66	0.148224	0.081966	80.8363	0.0662582	37	24	19625237	A	4000	44	0.0919473	0.044795	105.262	0.0471523
37	37	19625337	B	4000	71	0.143009	0.081966	74.4734	0.0610429	37	24	19625337	A	4000	45	0.0988664	0.044795	120.709	0.0540714
37	37	19625437	B	4000	76	0.148499	0.081966	81.1717	0.0665332	37	24	19625437	A	4000	47	0.116183	0.044795	159.366	0.0713882
