# Supplementary material for: Correlated responses to selection across diverse environments during experimental evolution of Tetrahymena thermophila
Source: Ecol Evol. 2024 Jul 23;14(7):e11395. doi: 10.1002/ece3.11395 (PMC11264346; doi:10.1002/ece3.11395)
Supplement: Supplementary file 1 — Data S1: [file ECE3-14-e11395-s001.zip › special media pops x in y vs. y in x 011222.xlsx]

## Sheet: special media pops x in y vs. y
assay environment	evolution environment	Mean(Mean(r-max))	Mean(Mean(max OD))	Mean(r-max of ancestor)	Mean(absolute increase)	Mean(relative increase)	Mean(max OD of ancestor)	Mean(absolute increase of max OD)	Mean(relative increase of max OD)	Mean(maxOD x r-max)	Mean(maxOD x r-max of ancestor)	Mean(absolute increase in maxOD x r-max)	Mean(relative increase in maxOD x r-max)	Mean(N Rows 2)	assay environment 2	evolution environment 2	N Rows	Mean(Mean(r-max)) 2	Mean(Mean(max OD)) 2	Mean(r-max of ancestor) 2	Mean(absolute increase) 2	Mean(relative increase) 2	Mean(max OD of ancestor) 2	Mean(absolute increase of max OD) 2	Mean(relative increase of max OD) 2	Mean(maxOD x r-max) 2	Mean(maxOD x r-max of ancestor) 2	Mean(absolute increase in maxOD x r-max) 2	Mean(relative increase in maxOD x r-max) 2
0.025M NaOH	acetate	0.0832523	0.558757	0.0359016	0.0473507	131.89	0.40276	0.155997	38.732	0.0465178	0.0144597	0.0320581	221.706	6	15 g/L Acetate	0.025M NaOH	2	0.0473169	0.369537	0.0265339	0.020783	78.326	0.246062	0.123475	50.1803	0.0178042	0.00652901	0.0112752	172.694
0.6%bleach	acetate	0.116135	0.527587	0.0911886	0.0249462	27.3567	0.553083	-0.0254958	-4.60976	0.0612713	0.0504349	0.0108364	21.4859		15 g/L Acetate	0.6% bleach	1	0.0440923	0.513275	0.0265339	0.0175583	66.1731	0.246062	0.267213	108.595	0.0226315	0.00652901	0.0161025	246.629
0.162% CA	acetate	0	0.102025	0.0264361	-0.0264361	-100	0.3186	-0.216575	-67.9771	0	0.00842255	-0.00842255	-100	8	15 g/L Acetate	0.162% CA	1	0.0301145	0.365537	0.0265339	0.00358051	13.4941	0.246062	0.119475	48.5547	0.011008	0.00652901	0.00447895	68.6008
0.162% CA no gluc	acetate	0	0.094675	0.0330607	-0.0330607	-100	0.296737	-0.202062	-68.0947	0	0.00981036	-0.00981036	-100	8	15 g/L Acetate	0.162% CA no gluc.	1	0.0483654	0.461012	0.0265339	0.0218315	82.2775	0.246062	0.21495	87.3559	0.0222971	0.00652901	0.015768	241.508
1.5% bleach	acetate	0.09161	0.7416	0.0761	0.01551	20.3811	0.5889	0.1527	25.9297	0.067938	0.0448153	0.0231227	51.5955	8	15 g/L Acetate	0.6% bleach	1	0.0440923	0.513275	0.0265339	0.0175583	66.1731	0.246062	0.267213	108.595	0.0226315	0.00652901	0.0161025	246.629
1.5% etoh	acetate	0.0787606	0.630625	0.0563569	0.0224037	39.7532	0.475369	0.155256	32.66	0.0496684	0.0267903	0.022878	85.3966	8	15 g/L Acetate	1.5% etoh	1	0.0383739	0.369575	0.0265339	0.01184	44.6221	0.246062	0.123512	50.1956	0.014182	0.00652901	0.00765304	117.216
1.5% etoh no gluc	acetate	0.0651037	0.487317	0.0506057	0.014498	28.6489	0.31825	0.169067	53.1239	0.0317261	0.0161053	0.0156209	96.9922	8	15 g/L Acetate	1.5% etoh no gluc.	1	0.0119106	0.215112	0.0265339	-0.0146233	-55.1118	0.246062	-0.03095	-12.5781	0.00256212	0.00652901	-0.00396689	-60.7579
2.5%DMSO	acetate	0.0860022	0.423513	0.0575112	0.028491	49.5399	0.381717	0.0417958	10.9494	0.036423	0.021953	0.01447	65.9137	4	15 g/L Acetate	2.5% DMSO	1	0.0570792	0.363	0.0265339	0.0305453	115.118	0.246062	0.116937	47.5235	0.0207197	0.00652901	0.0141907	217.349
5% glycerol	acetate	0.0729594	0.567225	0.0622872	0.0106722	17.1339	0.492371	0.0748536	15.2027	0.0413844	0.0306684	0.010716	34.9413	8	15 g/L Acetate	5% glycerol	1	0.0762825	0.389325	0.0265339	0.0497486	187.49	0.246062	0.143263	58.222	0.0296987	0.00652901	0.0231697	354.873
12.5 g/L NaCl	acetate	0.062284	0.471492	0.047935	0.014349	29.9343	0.353808	0.117683	33.2619	0.0293664	0.0169598	0.0124066	73.1528	2	15 g/L Acetate	12.5 g/L NaCl	2	0.0431248	0.469758	0.0265339	0.0165908	62.5268	0.246062	0.223696	90.9102	0.0217882	0.00652901	0.0152592	233.714
0.025M NaOH	bleach	0.0558341	0.483975	0.0359016	0.0199325	55.5198	0.40276	0.081215	20.1646	0.0270223	0.0144597	0.0125626	86.8798		1.5% bleach	0.025M NaOH	1	0.0588533	0.579667	0.0761	-0.0172467	-22.6632	0.5889	-0.00923333	-1.56789	0.0341153	0.0448153	-0.0107	-23.8757
0.162% CA	bleach	0.088344	0.666818	0.0264361	0.0619078	234.179	0.3186	0.348218	109.296	0.0589094	0.00842255	0.0504868	599.424	4	1.5% bleach	0.162% CA	1	0.074775	0.541775	0.0761	-0.001325	-1.74113	0.5889	-0.047125	-8.00221	0.0405112	0.0448153	-0.00430406	-9.60401
0.162% CA no gluc	bleach	0.0582478	0.527525	0.0330607	0.0251871	76.1842	0.296737	0.230788	77.775	0.0307272	0.00981036	0.0209168	213.211		1.5% bleach	0.162% CA no gluc.	1	0.05485	0.6595	0.0761	-0.02125	-27.9238	0.5889	0.0706	11.9885	0.0361736	0.0448153	-0.00864172	-19.283
1.5% etoh	bleach	0.0982138	0.697362	0.0563569	0.0418568	74.271	0.475369	0.221992	46.6989	0.0684905	0.0267903	0.0417001	155.654		1.5% bleach	1.5% etoh	1	0.08384	0.521825	0.0761	0.00774	10.1708	0.5889	-0.067075	-11.3899	0.0437498	0.0448153	-0.00106548	-2.3775
1.5% etoh no gluc	bleach	0.0848513	0.55524	0.0506057	0.0342455	67.6713	0.31825	0.23699	74.4666	0.0471128	0.0161053	0.0310076	192.53		1.5% bleach	1.5% etoh no gluc.	1	0.0725	0.59445	0.0761	-0.0036	-4.73062	0.5889	0.00555	0.942435	0.0430976	0.0448153	-0.00171767	-3.83277
2.5%DMSO	bleach	0.109403	0.3391	0.0575112	0.0518922	90.2297	0.381717	-0.0426167	-11.1645	0.0370987	0.021953	0.0151457	68.9916		1.5% bleach	5% glycerol	1	0.172878	0.69195	0.0761	0.0967775	127.171	0.5889	0.10305	17.4987	0.119623	0.0448153	0.0748073	166.924
5% glycerol	bleach	0.0807594	0.641583	0.0622872	0.0184722	29.6565	0.492371	0.149212	30.3047	0.0518139	0.0306684	0.0211454	68.9486		1.5% bleach	5% glycerol	1	0.172878	0.69195	0.0761	0.0967775	127.171	0.5889	0.10305	17.4987	0.119623	0.0448153	0.0748073	166.924
12.5 g/L NaCl	bleach	0.090162	0.621367	0.047935	0.042227	88.0923	0.353808	0.267558	75.6224	0.0560237	0.0169598	0.0390639	230.332		1.5% bleach	12.5 g/L NaCl	1	0.0833025	0.67685	0.0761	0.0072025	9.46452	0.5889	0.08795	14.9346	0.0563833	0.0448153	0.011568	25.8126
0.025M NaOH	bleach	0.0558341	0.483975	0.0359016	0.0199325	55.5198	0.40276	0.081215	20.1646	0.0270223	0.0144597	0.0125626	86.8798		0.6%bleach	0.025M NaOH	2	0.0576965	0.372244	0.0911886	-0.0334921	-36.7284	0.553083	-0.18084	-32.6966	0.0214582	0.0504349	-0.0289767	-57.4536
0.162% CA	bleach	0.088344	0.666818	0.0264361	0.0619078	234.179	0.3186	0.348218	109.296	0.0589094	0.00842255	0.0504868	599.424	4	0.6%bleach	0.162% CA	1	0.0968803	0.51525	0.0911886	0.0056917	6.24168	0.553083	-0.0378333	-6.84044	0.0499176	0.0504349	-0.00051732	-1.02572
0.162% CA no gluc	bleach	0.0582478	0.527525	0.0330607	0.0251871	76.1842	0.296737	0.230788	77.775	0.0307272	0.00981036	0.0209168	213.211		0.6%bleach	0.162% CA no gluc.	1	0.100405	0.507225	0.0911886	0.00921675	10.1073	0.553083	-0.0458583	-8.2914	0.0509281	0.0504349	0.000493209	0.977912
1.5% etoh	bleach	0.0982138	0.697362	0.0563569	0.0418568	74.271	0.475369	0.221992	46.6989	0.0684905	0.0267903	0.0417001	155.654		0.6%bleach	1.5% etoh	1	0.0634198	0.4038	0.0911886	-0.0277687	-30.452	0.553083	-0.149283	-26.9911	0.0256089	0.0504349	-0.024826	-49.2238
1.5% etoh no gluc	bleach	0.0848513	0.55524	0.0506057	0.0342455	67.6713	0.31825	0.23699	74.4666	0.0471128	0.0161053	0.0310076	192.53		0.6%bleach	1.5% etoh no gluc.	1	0.0656226	0.374538	0.0911886	-0.025566	-28.0364	0.553083	-0.178546	-32.2819	0.0245781	0.0504349	-0.0258568	-51.2676
2.5%DMSO	bleach	0.109403	0.3391	0.0575112	0.0518922	90.2297	0.381717	-0.0426167	-11.1645	0.0370987	0.021953	0.0151457	68.9916		0.6%bleach	2.5% DMSO	1	0.0854109	0.578612	0.0911886	-0.0057777	-6.33599	0.553083	0.0255292	4.61579	0.0494198	0.0504349	-0.00101508	-2.01266
5% glycerol	bleach	0.0807594	0.641583	0.0622872	0.0184722	29.6565	0.492371	0.149212	30.3047	0.0518139	0.0306684	0.0211454	68.9486		0.6%bleach	5% glycerol	1	0.131629	0.546837	0.0911886	0.04044	44.3476	0.553083	-0.00624583	-1.12928	0.0719795	0.0504349	0.0215446	42.7176
12.5 g/L NaCl	bleach	0.090162	0.621367	0.047935	0.042227	88.0923	0.353808	0.267558	75.6224	0.0560237	0.0169598	0.0390639	230.332		0.6%bleach	12.5 g/L NaCl	2	0.105147	0.558812	0.0911886	0.0139584	15.3072	0.553083	0.00572917	1.03586	0.0589666	0.0504349	0.0085317	16.9163
0.025M NaOH	CA	0.0626866	0.346886	0.0359016	0.026785	74.6067	0.40276	-0.0558743	-13.8728	0.0217451	0.0144597	0.00728536	50.3838		0.162% CA	0.025M NaOH	2	0.0349809	0.266623	0.0264361	0.00854473	32.3222	0.3186	-0.0519773	-16.3143	0.00947391	0.00842255	0.00105136	12.4826
0.162% CA no gluc	CA	0.0941224	0.6852	0.0330607	0.0610617	184.695	0.296737	0.388463	130.911	0.0644927	0.00981036	0.0546823	557.393		0.162% CA	0.162% CA no gluc.	1	0.100526	0.73365	0.0264361	0.0740902	280.261	0.3186	0.41505	130.273	0.0737512	0.00842255	0.0653286	775.639
1.5% etoh	CA	0.0978552	0.53226	0.0563569	0.0414983	73.6347	0.475369	0.0568908	11.9677	0.0520844	0.0267903	0.0252941	94.4148		0.162% CA	1.5% etoh	1	0.0599217	0.375511	0.0264361	0.0334856	126.666	0.3186	0.0569111	17.8629	0.0225013	0.00842255	0.0140787	167.155
1.5% etoh no gluc	CA	0.0742242	0.395629	0.0506057	0.0236185	46.6715	0.31825	0.0773786	24.3138	0.0293652	0.0161053	0.0132599	82.3329		0.162% CA	1.5% etoh no gluc.	1	0.0460567	0.490744	0.0264361	0.0196206	74.2187	0.3186	0.172144	54.0315	0.0226021	0.00842255	0.0141795	168.352
2.5%DMSO	CA	0.0761737	0.334163	0.0575112	0.0186625	32.4503	0.381717	-0.0475542	-12.458	0.0254544	0.021953	0.00350143	15.9497		0.162% CA	2.5% DMSO	1	0.101262	0.809675	0.0264361	0.0748256	283.043	0.3186	0.491075	154.135	0.0819891	0.00842255	0.0735665	873.447
5% glycerol	CA	0.0805183	0.497688	0.0622872	0.0182311	29.2694	0.492371	0.00531607	1.07969	0.040073	0.0306684	0.00940452	30.6652		0.162% CA	5% glycerol	1	0.020961	0.272045	0.0264361	-0.00547513	-20.7108	0.3186	-0.0465545	-14.6122	0.00570234	0.00842255	-0.00272021	-32.2967
12.5 g/L NaCl	CA	0.0617868	0.461567	0.047935	0.0138518	28.8971	0.353808	0.107758	30.4567	0.0285187	0.0169598	0.0115589	68.1549		0.162% CA	12.5 g/L NaCl	2	0.053598	0.410795	0.0264361	0.0271619	102.745	0.3186	0.092195	28.9375	0.0233579	0.00842255	0.0149353	177.325
0.025M NaOH	CA no gluc.	0.0656251	0.381838	0.0359016	0.0297235	82.7915	0.40276	-0.0209225	-5.19478	0.0250581	0.0144597	0.0105984	73.2959		0.162% CA no gluc	0.025M NaOH	2	0.0325961	0.202825	0.0330607	-0.00046469	-1.40556	0.296737	-0.0939125	-31.6483	0.00662032	0.00981036	-0.00319004	-32.5171
1.5% etoh	CA no gluc.	0.0920076	0.532482	0.0563569	0.0356507	63.2587	0.475369	0.0571126	12.0144	0.0489924	0.0267903	0.022202	82.8732		0.162% CA no gluc	1.5% etoh	1	0.0255163	0.194583	0.0330607	-0.00754448	-22.8201	0.296737	-0.102154	-34.4258	0.00496504	0.00981036	-0.00484532	-49.3898
1.5% etoh no gluc	CA no gluc.	0.0616696	0.374892	0.0506057	0.0110639	21.8629	0.31825	0.0566417	17.7979	0.0231194	0.0161053	0.00701416	43.5519		0.162% CA no gluc	1.5% etoh no gluc.	1	0.0523235	0.3043	0.0330607	0.0192628	58.2648	0.296737	0.0075625	2.54855	0.0159221	0.00981036	0.00611169	62.2983
2.5%DMSO	CA no gluc.	0.0567679	0.35315	0.0575112	-0.000743314	-1.29247	0.381717	-0.0285667	-7.48374	0.0200476	0.021953	-0.0019054	-8.67948		0.162% CA no gluc	2.5% DMSO	1	0.0634554	0.786925	0.0330607	0.0303946	91.9358	0.296737	0.490187	165.192	0.0499346	0.00981036	0.0401243	408.999
5% glycerol	CA no gluc.	0.0435437	0.52805	0.0622872	-0.0187435	-30.092	0.492371	0.0356786	7.24627	0.0229933	0.0306684	-0.00767517	-25.0263		0.162% CA no gluc	5% glycerol	1	0.0323737	0.27895	0.0330607	-0.000687	-2.07799	0.296737	-0.0177875	-5.99436	0.00903066	0.00981036	-0.000779707	-7.94779
12.5 g/L NaCl	CA no gluc.	0.0504634	0.41159	0.047935	0.00252838	5.2746	0.353808	0.0577817	16.3313	0.0207702	0.0169598	0.00381042	22.4674		0.162% CA no gluc	12.5 g/L NaCl	2	0.0167633	0.219717	0.0330607	-0.0162974	-49.2954	0.296737	-0.0770208	-25.9559	0.00578894	0.00981036	-0.00402143	-40.9916
0.025M NaOH	DMSO	0.0953406	0.60215	0.0359016	0.059439	165.561	0.40276	0.19939	49.5059	0.0574093	0.0144597	0.0429496	297.029		2.5%DMSO	0.025M NaOH	2	0.0457025	0.266646	0.0575112	-0.0118087	-20.5329	0.381717	-0.115071	-30.1456	0.0122064	0.021953	-0.00974663	-44.3977
1.5% etoh	DMSO	0.169382	0.638333	0.0563569	0.113025	200.553	0.475369	0.162964	34.2816	0.108122	0.0267903	0.0813321	303.587		2.5%DMSO	1.5% etoh	1	0.0841878	0.340112	0.0575112	0.0266766	46.3851	0.381717	-0.0416042	-10.8992	0.0286333	0.021953	0.00668034	30.4302
5% glycerol	DMSO	0.100906	0.72395	0.0622872	0.038619	62.0015	0.492371	0.231579	47.0333	0.073051	0.0306684	0.0423826	138.196		2.5%DMSO	5% glycerol	1	0.0817578	0.3905	0.0575112	0.0242466	42.1598	0.381717	0.00878333	2.30101	0.0319264	0.021953	0.00997344	45.4309
12.5 g/L NaCl	DMSO	0.065844	0.717225	0.047935	0.017909	37.3611	0.353808	0.363417	102.716	0.047225	0.0169598	0.0302652	178.452		2.5%DMSO	12.5 g/L NaCl	2	0.0793799	0.427938	0.0575112	0.0218687	38.0251	0.381717	0.0462208	12.1087	0.0342306	0.021953	0.0122776	55.9268
0.025M NaOH	etoh	0.0635625	0.354863	0.0359016	0.0276609	77.0466	0.40276	-0.0478975	-11.8923	0.022556	0.0144597	0.00809624	55.9916		1.5% etoh	0.025M NaOH	2	0.0510475	0.394503	0.0563569	-0.00530939	-9.42101	0.475369	-0.0808661	-17.0112	0.020182	0.0267903	-0.00660834	-24.6669
1.5% etoh no gluc	etoh	0.0695907	0.420675	0.0506057	0.018985	37.5154	0.31825	0.102425	32.1838	0.0292751	0.0161053	0.0131698	81.7732		1.5% etoh	1.5% etoh no gluc.	1	0.0856973	0.484044	0.0563569	0.0293404	52.0618	0.475369	0.00867452	1.8248	0.0414813	0.0267903	0.0146909	54.8366
5% glycerol	etoh	0.0600575	0.3739	0.0622872	-0.00222975	-3.57979	0.492371	-0.118471	-24.0614	0.0224555	0.0306684	-0.00821296	-26.7798		1.5% etoh	5% glycerol	1	0.105513	0.611181	0.0563569	0.0491556	87.222	0.475369	0.135812	28.5698	0.0644873	0.0267903	0.0376969	140.711
12.5 g/L NaCl	etoh	0.048802	0.26011	0.047935	0.000867018	1.80874	0.353808	-0.0936983	-26.4828	0.0126939	0.0169598	-0.00426591	-25.1531		1.5% etoh	12.5 g/L NaCl	2	0.0870202	0.6388	0.0563569	0.0306632	54.409	0.475369	0.163431	34.3798	0.0573663	0.0267903	0.030576	114.131
0.025M NaOH	etoh no gluc.	0.0526175	0.2985	0.0359016	0.016716	46.5605	0.40276	-0.10426	-25.8864	0.0157063	0.0144597	0.00124661	8.62126		1.5% etoh no gluc	0.025M NaOH	2	0.0436951	0.333519	0.0506057	-0.00691063	-13.6558	0.31825	0.0152686	4.79766	0.0147034	0.0161053	-0.00140184	-8.70423
5% glycerol	etoh no gluc.	0.0504769	0.324537	0.0622872	-0.0118103	-18.961	0.492371	-0.167834	-34.0869	0.0163817	0.0306684	-0.0142868	-46.5846		1.5% etoh no gluc	5% glycerol	1	0.0925362	0.511817	0.0506057	0.0419305	82.8571	0.31825	0.193567	60.8222	0.0473616	0.0161053	0.0312563	194.075
12.5 g/L NaCl	etoh no gluc.	0.0193662	0.183175	0.047935	-0.0285688	-59.599	0.353808	-0.170633	-48.2276	0.0035474	0.0169598	-0.0134124	-79.0835		1.5% etoh no gluc	12.5 g/L NaCl	2	0.055695	0.458246	0.0506057	0.00508922	10.0566	0.31825	0.139996	43.9895	0.0268278	0.0161053	0.0107225	66.5776
0.025M NaOH	glycerol	0.102637	0.475112	0.0359016	0.0667358	185.885	0.40276	0.0723525	17.9642	0.0487643	0.0144597	0.0343046	237.242		5% glycerol	0.025M NaOH	2	0.0412146	0.265681	0.0622872	-0.0210726	-33.8313	0.492371	-0.22669	-46.0405	0.0112811	0.0306684	-0.0193874	-63.216
12.5 g/L NaCl	glycerol	0.0647499	0.416708	0.047935	0.0168149	35.0787	0.353808	0.0629	17.778	0.0269818	0.0169598	0.010022	59.0929		5% glycerol	12.5 g/L NaCl	2	0.0681063	0.63265	0.0622872	0.0058191	9.34237	0.492371	0.140279	28.4904	0.0431156	0.0306684	0.0124472	40.5863
0.025M NaOH	NaCl	0.117027	0.419317	0.0359016	0.0811249	225.965	0.40276	0.0165567	4.1108	0.0522506	0.0144597	0.0377909	261.352		12.5 g/L NaCl	0.025M NaOH	2	0.0485379	0.339292	0.047935	0.000602918	1.25778	0.353808	-0.0145167	-4.10297	0.0164986	0.0169598	-0.000461229	-2.71955
